# Supplementary material for: Glomerular cell atlas of multi-disease model revealed the characteristic changes of glomerular cell subtypes in diseases
Source: Front Immunol. 2026 Feb 24;17:1763345. doi: 10.3389/fimmu.2026.1763345 (PMC12971660; doi:10.3389/fimmu.2026.1763345)
Supplement: Supplementary Table 1 — Data information. Information for disease and control groups includes samples details. [file Table1.xlsx]

## Sheet: Sheet1
GSM	model	corresponding human glomerular disease	Sex	age	replicate	strain
GSM4409507	control	control	male	12week	1	C57BL/6J	C57_m_12w-1
GSM4409508	control	control	male	12week	2	C57BL/6J	C57_m_12w-2
GSM4409509	control	control	male	12week	3	C57BL/6J	C57_m_12w-3
GSM4409510	nephritis d1	lupus nephritis or Goodpasture disease	male	12week	1	C57BL/6J	GBM_m_1d-1
GSM4409511	nephritis d1	lupus nephritis or Goodpasture disease	male	12week	2	C57BL/6J	GBM_m_1d-2
GSM4409512	nephritis d5	lupus nephritis or Goodpasture disease	male	12week	1	C57BL/6J	GBM_m_5d-1
GSM4409513	nephritis d5	lupus nephritis or Goodpasture disease	male	12week	2	C57BL/6J	GBM_m_5d-2
GSM4409514	doxorubicin	focal segmental glomerulosclerosis	male	12week	1	C57BL/6J	ADR_m_14d-1
GSM4409515	doxorubicin	focal segmental glomerulosclerosis	male	12week	2	C57BL/6J	ADR_m_14d-2
GSM4409516	CD2AP WT	control	male	3week	1	C57BL/6J	C57_m_3w-1
GSM4409517	CD2AP KO	sporadic nephrotic syndrome and FSGS	male	3week	1	C57BL/6J	CD2AP KO_m_3w-1
GSM4409518	BTBR ob/+	diabetic nephropathy	male	12week	1	BTBR.Cg-Lepob/WiscJ	ob/+_m-12w-1
GSM4409519	BTBR ob/+	diabetic nephropathy	male	12week	2	BTBR.Cg-Lepob/WiscJ	ob/+_m-12w-2
GSM4409520	BTBR ob/ob	diabetic nephropathy	male	12week	1	BTBR.Cg-Lepob/WiscJ	ob/ob_m-12w-1
GSM4409521	BTBR ob/ob	diabetic nephropathy	male	12week	2	BTBR.Cg-Lepob/WiscJ	ob/ob_m-12w-2
GSM4409522	BTBR ob/ob	diabetic nephropathy	male	21week	1	BTBR.Cg-Lepob/WiscJ	ob/ob_m-21w-1
GSM4409523	BTBR ob/ob	diabetic nephropathy	male	21week	2	BTBR.Cg-Lepob/WiscJ	ob/ob_m-21w-2
