# Supplementary material for: Glomerular cell atlas of multi-disease model revealed the characteristic changes of glomerular cell subtypes in diseases
Source: Front Immunol. 2026 Feb 24;17:1763345. doi: 10.3389/fimmu.2026.1763345 (PMC12971660; doi:10.3389/fimmu.2026.1763345)
Supplement: Supplementary Table 2–6 — Cluster information. The comprehensive details for each subset generated from every clustering step, including quality, annotations, marker genes, and their top 50 signature genes. [file Table2.xlsx]

## Sheet: Sheet1
Cluster	Number	Percent	nCount_RNA	nFeature_RNA	percent.mito	percent.hb	percent.ribo	Doublet	Singlet	Doublet_Percent	Entropy	Cluster
0	12680	17.0924	6587.62	2848.26	1.30268	0.00932532	3.01514	28	12652	0.22082	0.940322	0	Mes_1		Pdgfrb	Lmo7	Gata3		Serpine2	Ptn	Agtr1a
1	9343	12.5942	9438.33	3415.21	1.11656	0.00806292	3.17454	6	9337	0.0642192	0.913951	1	Pod_1		Cdkn1c	Nphs2	Nphs1
2	8596	11.5872	4354.48	2161.82	0.946933	0.00972152	4.30092	70	8526	0.814332	0.980995	2	EC-GC_1		Sost	Ehd3	Emcn
3	8348	11.2529	3742.67	1921.11	0.878017	0.0123162	4.70679	29	8319	0.347389	0.970395	3	EC-GC_2		Sost	Ehd3	Emcn		Fosb	Junb	Irf1
4	8164	11.0049	2814.34	1592.79	1.05592	0.00994652	4.66331	7	8157	0.0857423	0.959068	4	EC-GC_3		Sost	Ehd3	Emcn
5	4810	6.48379	3494.74	1864.93	2.06122	0.0094293	3.21444	55	4755	1.14345	0.958277	5	Mes_2		Pdgfrb	Lmo7	Gata3		Ctgf	Itga8	Sfrp2
6	2894	3.90106	4446.42	2018.47	1.26177	0.0103998	6.10231	12	2882	0.414651	0.975084	6	EC_2		Tspan8	Glul	Efhd1	Calca
7	1911	2.57599	3215.5	1706.19	1.03334	0.00940508	4.55077	15	1896	0.784929	0.878263	7	EC-4		Rgcc	Plvap	Thrsp	Ptpru
8	1710	2.30505	4129.71	1945.67	2.06539	0.00757005	3.42957	3	1707	0.175439	0.903249	8	Pod_2		Magi2	Ptpro	Thsd7a
9	1710	2.30505	5776.94	2479.74	0.85537	0.00754046	3.89536	27	1683	1.57895	0.918262	9	EC-GC_5		Dlk1	Apln	Rnd1	Procr
10	1424	1.91953	5007.49	2269.31	1.49404	0.00712253	4.43683	6	1418	0.421348	0.929633	10	EC_1?		Eln	Stmn2	Fbln2	Serpinf1	Kcne3
11	1359	1.83191	3283.91	1736.81	1.04925	0.00948975	3.97552	11	1348	0.809419	0.93911	11	EC-GC_4		Esm1	Hey1	Hilpda
12	1305	1.75912	4964.39	2200.11	2.38647	0.00882069	3.82473	22	1283	1.68582	0.927535	12	VSMC_1		Acta2	Rgs5	Myh11	Notch3
13	1243	1.67554	4470.97	1853.14	0.994991	0.0101017	7.63363	66	1177	5.30973	0.926181	13	Mac_1		Lyz2	Cd14	Cxcl2	Ccl9	Chil3
14	1195	1.61084	10313.9	3609.95	1.4869	0.0100704	4.46034	251	944	21.0042	0.809924	14	TECs		Umod	Fxyd2	Pdzk1ip1	Apela
15	1145	1.54344	5509.42	1989.45	1.01883	0.0121486	8.65213	238	907	20.786	0.889424	15	Mac_2		C1qc	CD74	H2-Aa	H2-Eb1	CCL4
16	974	1.31293	6062.44	2629.25	1.45959	0.00846429	3.17162	2	972	0.205339	0.943908	16	Mes/Ren		Ren1	Col12a1	Tceal3	Lgals7
17	744	1.0029	10683	4015.85	1.2494	0.0198258	3.388	194	550	26.0753	0.648261	17	Pro_EC?		Top2a	Stmn1	Cdk1
18	638	0.860012	7867.58	3350.82	0.93716	0.00385178	3.43634	18	620	2.82132	0.634414	18	EC-GC_6		Mcn5	Mcn3	Mcn2
19	633	0.853272	6812.22	2905.52	1.18252	0.0079684	3.61175	4	629	0.631912	0.833636	19	EC_Inury?		Ugt1a10	Ugt1a9	Ugt1a5
20	584	0.787221	8855.94	3236.61	1.28069	0.00585229	3.97226	163	421	27.911	0.868045	20	PEC		Dkk3	Ncam1	Pax8		Igfbp2	Igfbp6	Crct1
21	543	0.731954	11720	4275.45	1.44476	0.00477876	3.04323	203	340	37.3849	0.568522	21	Pro_Mes		Top2a	Stmn1	Cdk1
22	465	0.626811	2539.88	1254.64	1.48702	0.0243639	16.9668	1	464	0.215054	0.819311	22	T_cells		Cd3e	Cd3g	Trbc1	Trbc2
23	417	0.562108	4723.84	2176.29	1.11023	0.00312056	6.46977	0	417	0	0.250064	23	Mes/VSMC_1		Ccn2	Prkg1	Slc8a1			Adgrl3	Robo1
24	372	0.501449	1138.62	786.597	1.43744	0.00430866	6.94754	0	372	0	0.252268	24	Mes/VSMC_2		Ppia	Plcl1	Hmgb1
25	338	0.455618	5720.46	2406.5	0.939658	0.0103736	4.51637	3	335	0.887574	0.918656	25	EC_3		Igfbp3	Slc14a1	Prom1
26	327	0.44079	8680.94	3146.53	1.6136	0.0051068	3.75151	29	298	8.8685	0.677145	26	Fib		Dcn	Col3a1	Col1a1
27	240	0.323516	4986.44	1363.18	0.478638	0.000781448	1.71861	217	23	90.4167	0.325789	27	Neu		S100a8	S100a9	Retnlg	Ngp	Lcn2
28	73	0.0984026	7936.77	3270.71	1.46039	0.00719696	3.04287	2	71	2.73973	0.884849	28	Mes_Injury		Ugt1a10	Ugt1a9	Ugt1a5
