# Supplementary material for: Glomerular cell atlas of multi-disease model revealed the characteristic changes of glomerular cell subtypes in diseases
Source: Front Immunol. 2026 Feb 24;17:1763345. doi: 10.3389/fimmu.2026.1763345 (PMC12971660; doi:10.3389/fimmu.2026.1763345)
Supplement: Supplementary file 3 [file Table3.xlsx]

## Sheet: Pod_13 clusters
Cluster	Number	Percent	nCount_RNA	nFeature_RNA	percent.mito	percent.hb	percent.ribo	Doublet	Singlet	Doublet_Percent	Entropy	Cluster
0	2951	25.3588	6563.75	2837.45	1.16228	0.00540729	3.04045	6	2945	0.203321	0.706494	0	Pod_1	Mafb	Wt1	Nphs1	Nphs2
1	2046	17.5819	14319.4	4316.61	1.29689	0.0177307	3.36729	86	1960	4.20332	0.369603	1	Pod_Injury_1	Tagln	Cxcl10	Crct1	Angptl7	Tgfb2	Flna
2	1457	12.5204	13444	4378.32	1.50644	0.00704473	2.6752	17	1440	1.16678	0.626502	2	Pod_ob	Endou	Cd200	Lgmn	Il18	Dmpk	Spon2
3	1334	11.4634	5560.47	2528.97	1.0196	0.00515843	3.36227	8	1326	0.5997	0.758286	3	Pod_2	Notch2	Slc39a1	Marf1	Acot2	Ccdc85c	Rpgrip1
4	1178	10.1229	7203.99	2976.04	0.878608	0.00481177	3.00875	47	1131	3.98981	0.763423	4	Pod_AP1	Junb	Fos	Jun	Fosb	Egr2
5	1032	8.86827	2439.22	1369.87	1.95162	0.00791761	3.41782	0	1032	0	0.770181	5	Pod_3
6	415	3.56621	10681.3	3739.4	1.32457	0.00830051	2.49412	24	391	5.78313	0.67435	6	Pod_Injury_2
7	365	3.13655	4372.49	2123.77	0.827006	0.00227457	6.46817	0	365	0	0.280267	7	Pod_4	Aopep	Tle5	Sumo2	Gapdh	Dock4
8	303	2.60376	6589.2	2841.91	1.0652	0.00730468	3.82636	28	275	9.24092	0.848427	8	PEC_1	Igfbp6	Ptgis	Pla2g7	Dkk3	Lsp1
9	281	2.41471	12742.4	4296.61	1.56301	0.00138255	2.68337	17	264	6.04982	0.271932	9	Pod_End	Klk1	S100g	Icam2	Gimap4	Gimap4	Pi16	Cd34	Pecam1
10	203	1.74444	7721.51	3084.47	1.61206	0.00728975	4.91111	16	187	7.88177	0.890533	10	PEC_2	Cp	Pcp4	Cdh16	Fxyd1	C3	Pax8	Vcam1	Cd9
11	56	0.481224	7117.02	2980.8	1.15725	0	2.53714	0	56	0	0.257085	11	Pod_ADR	Selenbp1	Lpar1	S100a9	S100a8	Sult1a1
12	16	0.137492	10490.6	3723.81	1.17061	0.00744728	4.95453	0	16	0	0.894383	12	Pod_Und	Ptprc	Rac2	Gpr132	Cd37	Ighm

## Sheet: Sheet1
Cluster		BTBR ob/+	Percent of BTBR ob/+	BTBR ob/ob	Percent of BTBR ob/ob	CD2AP KO	Percent of CD2AP KO	CD2AP WT	Percent of CD2AP WT	Control	Percent of Control	doxorubicin	Percent of doxorubicin	nephritis d1	Percent of nephritis d1	nephritis d5	Percent of nephritis d5
0	Pod_1	329	11.1488	13	0.440529	142	4.81193	592	20.061	1295	43.8834	93	3.15147	6	0.203321	481	16.2996
1	Pod_Injury_1	0	0	0	0	14	0.684262	4	0.195503	2	0.0977517	13	0.635386	1865	91.1535	148	7.23363
2	Pod_ob	58	3.98078	1212	83.1846	0	0	1	0.0686342	113	7.75566	1	0.0686342	3	0.205903	69	4.73576
3	Pod_2	99	7.42129	25	1.87406	91	6.82159	263	19.7151	654	49.0255	60	4.49775	0	0	142	10.6447
4	Pod_AP1	68	5.7725	42	3.56537	118	10.017	274	23.2598	439	37.2666	43	3.65025	19	1.6129	175	14.8557
5	Pod_3	102	9.88372	33	3.19767	44	4.26357	215	20.8333	521	50.4845	51	4.94186	0	0	66	6.39535
6	Pod_Injury_2	0	0	0	0	7	1.68675	5	1.20482	10	2.40964	77	18.5542	151	36.3855	165	39.759
7	Pod_4	0	0	0	0	1	0.273973	1	0.273973	362	99.1781	0	0	0	0	1	0.273973
8	PEC_1	17	5.61056	10	3.30033	21	6.93069	45	14.8515	106	34.9835	19	6.27063	49	16.1716	36	11.8812
9	Pod_End	4	1.42349	10	3.55872	0	0	1	0.355872	7	2.4911	4	1.42349	10	3.55872	245	87.1886
10	PEC_2	19	9.35961	21	10.3448	3	1.47783	10	4.92611	24	11.8227	38	18.7192	33	16.2562	55	27.0936
11	Pod_ADR	0	0	0	0	0	0	1	1.78571	0	0	55	98.2143	0	0	0	0
12	Pod_Und	3	18.75	2	12.5	0	0	1	6.25	5	31.25	0	0	1	6.25	4	25
