# Supplementary material for: Glomerular cell atlas of multi-disease model revealed the characteristic changes of glomerular cell subtypes in diseases
Source: Front Immunol. 2026 Feb 24;17:1763345. doi: 10.3389/fimmu.2026.1763345 (PMC12971660; doi:10.3389/fimmu.2026.1763345)
Supplement: Supplementary file 4 [file Table4.xlsx]

## Sheet: Mes_13 clusters
Cluster	Number	Percent	nCount_RNA	nFeature_RNA	percent.mito	percent.hb	percent.ribo	Doublet	Singlet	Doublet_Percent	Entropy	Cluster
0	7839	37.0218	4319.72	2185.27	1.64399	0.0104623	3.16332	5	7834	0.0637836	0.945968	0	Mes_1	Serpine2	Ptn	Itga8	lmo7
1	6443	30.4288	7320.95	3014.6	1.33511	0.00759421	2.99559	196	6247	3.04206	0.950689	1	Mes_Injury	Cxcl1	Egr1	Hspa1b	Socs3	Dnajb1
2	1904	8.99216	3652.67	1932.95	1.45768	0.0110828	3.18749	4	1900	0.210084	0.952839	2	Mes_2	Slc39a1	Abhd2	Spry2
3	1063	5.02031	8927.07	3537.55	1.44662	0.00747047	3.19332	77	986	7.24365	0.714312	3	Mes_ob_1	Aldh1a2	Thbs1	Fbln5	Cdh11	Loxl2
4	867	4.09464	5458.65	2293.42	2.60536	0.00719055	3.46766	28	839	3.22953	0.940019	4	VSMC_EA_1	Rgs5	Rergl	Nrip2	Cox4i2
5	813	3.83961	5988.17	2617.57	1.61134	0.0086035	3.08639	6	807	0.738007	0.924784	5	Ren_Mes	Enpp2	Fam129a	Col13a1	Pla2g7	Pde10a	Ren1
6	597	2.8195	11414.2	4192.79	1.46192	0.00356149	3.03089	55	542	9.21273	0.593714	6	Pro_Mes	Cks1b	Stmn1	Ccnb2	Top2a
7	506	2.38972	4382.32	2107.68	1.91217	0.00780134	4.29321	13	493	2.56917	0.903463	7	VSMC_EA_2
8	405	1.91272	4443.45	2061.8	1.18908	0.00316691	6.78268	0	405	0	0.25677	8	Mes_Und_1	Slc8a1	Kcnq5	Adgrl3	B3galt1
9	232	1.09568	874.03	639.151	1.8141	0.00456014	6.44611	0	232	0	0.241145	9	Mes_Und_2	Ccn2	Ppia	Atp5md
10	204	0.963446	10628	3852.51	1.47335	0.0276618	3.44187	13	191	6.37255	0.774945	10	Mes_End	Gimap1	Gimap5	KDR	Pecam1	Tspan7	Flt1
11	171	0.807594	5930.13	2767.74	1.44054	0.0066207	3.08356	2	169	1.16959	0.784625	11	Mes_ob_2
12	130	0.613961	5909.81	2738.58	1.50932	0.00749788	3.07732	0	130	0	0.787698	12	Mes_ob_3	Prelp	Trpc6	Fam162a

## Sheet: Sheet1
Cluster		BTBR ob/+	Percent of BTBR ob/+	BTBR ob/ob	Percent of BTBR ob/ob	CD2AP KO	Percent of CD2AP KO	CD2AP WT	Percent of CD2AP WT	Control	Percent of Control	doxorubicin	Percent of doxorubicin	nephritis d1	Percent of nephritis d1	nephritis d5	Percent of nephritis d5
0	Mes_1	781	9.96301	3318	42.3268	654	8.3429	600	7.65404	808	10.3074	458	5.84258	456	5.81707	764	9.74614
1	Mes_Injury	311	4.82694	2177	33.7886	663	10.2902	464	7.20161	868	13.472	546	8.47431	546	8.47431	868	13.472
2	Mes_2	172	9.03361	714	37.5	239	12.5525	154	8.08824	264	13.8655	116	6.09244	96	5.04202	149	7.82563
3	Mes_ob_1	5	0.470367	770	72.4365	89	8.37253	3	0.28222	3	0.28222	10	0.940734	34	3.19849	149	14.0169
4	VSMC_EA_1	45	5.19031	169	19.4925	43	4.95963	12	1.38408	126	14.5329	161	18.5698	129	14.8789	182	20.9919
5	Ren_Mes	59	7.25707	159	19.5572	29	3.56704	33	4.05904	58	7.13407	95	11.6851	111	13.6531	269	33.0873
6	Pro_Mes	13	2.17755	74	12.3953	29	4.85762	5	0.837521	11	1.84255	2	0.335008	17	2.84757	446	74.7069
7	VSMC_EA_2	32	6.32411	71	14.0316	17	3.35968	2	0.395257	78	15.415	90	17.7866	79	15.6126	137	27.0751
8	Mes_Und_1	1	0.246914	1	0.246914	0	0	0	0	403	99.5062	0	0	0	0	0	0
9	Mes_Und_2	0	0	0	0	0	0	0	0	232	100	0	0	0	0	0	0
10	Mes_End	18	8.82353	29	14.2157	4	1.96078	4	1.96078	18	8.82353	11	5.39216	103	50.4902	17	8.33333
11	Mes_ob_2	2	1.16959	119	69.5906	17	9.94152	1	0.584795	9	5.26316	2	1.16959	5	2.92398	16	9.35673
12	Mes_ob_3	10	7.69231	95	73.0769	5	3.84615	2	1.53846	4	3.07692	6	4.61538	0	0	8	6.15385
