# Supplementary material for: Glomerular cell atlas of multi-disease model revealed the characteristic changes of glomerular cell subtypes in diseases
Source: Front Immunol. 2026 Feb 24;17:1763345. doi: 10.3389/fimmu.2026.1763345 (PMC12971660; doi:10.3389/fimmu.2026.1763345)
Supplement: Supplementary file 5 [file Table5.xlsx]

## Sheet: gEC_18 clusters
Cluster	Number	Percent	nCount_RNA	nFeature_RNA	percent.mito	percent.hb	percent.ribo	Doublet	Singlet	Entropy	Cluster
0	7498	20.3977	3621.42	1876.34	0.889868	0.00950901	4.64325	89	7409	0.965137	0	gEC-1	Atf3	Ligp1	Fosb	Csrnp1
1	6486	17.6447	3831.13	2004.87	0.976999	0.0115338	4.53443	53	6433	0.972606	1	gEC-2	Sost	Ehd3	Eng	Kdr	Gata5	Nostrin
2	5559	15.1228	2583.11	1500.4	1.01083	0.0135267	4.61094	24	5535	0.949275	2	gEC-3
3	2874	7.81849	4485.84	2026.31	1.23848	0.0105488	6.15227	79	2795	0.974038	3	EC-1	Tspan8	S100a4	Glul	Efhd1	Fxyd6	Thbs2
4	2401	6.53173	5116.56	2383.89	0.996672	0.0111425	4.21532	53	2348	0.96197	4	gEC-4	Calca	Rn7sk	atp13a3	Thbd	Gp1bb
5	1856	5.0491	3199.5	1702.28	1.06157	0.00935458	4.55995	75	1781	0.857828	5	EC-2	Plvap	Rgcc	Col13a1	Lbp	Igf1	Il33	H2-Aa	H2-Eb1
6	1840	5.00558	3183.5	1708.71	1.10535	0.0130836	3.99898	53	1787	0.90953	6	gEC-5	Esm1	Hey1	Alox12	Gja5	Slc45a4	Cxcr4	Tmem221
7	1837	4.99742	4724.76	2256.38	0.892507	0.00905425	4.25742	108	1729	0.969455	7	gEC-6	KLF4
8	1315	3.57736	4935.23	2255.63	1.51017	0.00683655	4.36995	63	1252	0.917069	8	EC-3	Mgp	Cldn5	Fbln5	Eln
9	1179	3.20738	6171.24	2577.06	0.969768	0.00421095	3.95854	36	1143	0.794079	9	gEC_Injury_1	Apln	Mir147	Pgf	Actn1	Ercc1	Procr
10	946	2.57352	4163.21	2044.66	0.851468	0.0113141	4.06503	17	929	0.953376	10	EC_angiogenesis	Dlk1	Sez6l2	Peg3	Kcnk5
11	640	1.74107	11053.3	4202.39	0.867617	0.00199845	3.30423	61	579	0.516517	11	EC_Pro_1	Top2a	Ube2c	Cdk1	Birc5
12	615	1.67306	7834.45	3341.62	0.950735	0.00280838	3.46631	11	604	0.596629	12	EC_Pro_2	Mcm5	Mcm2	Mcm6
13	570	1.55064	6711.33	2898.48	1.06286	0.0080737	3.5683	52	518	0.81572	13	EC_Ugt	Ugt1a7c	Ugt1a6a	Ugt1a8	Ugt1a5	Ugt1a1
14	415	1.12898	5467.4	2338.43	1.0922	0.00844289	4.7347	32	383	0.9037	14	EC-4	Scin	Slc14a1	Hpgd	Prss23	Prom1	Lef1
15	350	0.952148	4026.39	2054.29	0.936838	0.00828842	3.94499	4	346	0.913222	15	gEC_Ifn	Ifit1	Ifit3	Ifit3b	Oasl1
16	190	0.51688	9329.99	3391.49	2.84892	0.00925099	3.88528	1	189	0.799046	16	EC_epithelial cell	Aqp2	Aqp3	Fxyd2	Umod
17	188	0.511439	2460.03	1372.93	0.525212	0.00253742	8.89735	0	188	0.283833	17	gEC-7	Cenpp	Cadm4	Adamts9	Zswim6	Cemip2	Rps6

## Sheet: Sheet1
Cluster		BTBR ob/+	Percent of BTBR ob/+	BTBR ob/ob	Percent of BTBR ob/ob	CD2AP KO	Percent of CD2AP KO	CD2AP WT	Percent of CD2AP WT	Control	Percent of Control	doxorubicin	Percent of doxorubicin	nephritis d1	Percent of nephritis d1	nephritis d5	Percent of nephritis d5
0		1254	16.7245	1181	15.7509	477	6.3617	406	5.41478	2085	27.8074	993	13.2435	535	7.13524	567	7.56202
1		1380	21.2766	1437	22.1554	277	4.27074	312	4.81036	1440	22.2017	590	9.09652	555	8.55689	495	7.63182
2		1359	24.4468	1052	18.9243	292	5.25274	372	6.69185	1398	25.1484	479	8.61666	282	5.07285	325	5.84638
3		452	15.7272	577	20.0765	161	5.60195	208	7.2373	394	13.7091	570	19.833	176	6.12387	336	11.691
4		511	21.2828	410	17.0762	90	3.74844	78	3.24865	389	16.2016	179	7.45523	283	11.7868	461	19.2003
5		363	19.5582	414	22.306	40	2.15517	24	1.2931	93	5.01078	530	28.556	96	5.17241	296	15.9483
6		442	24.0217	743	40.3804	41	2.22826	86	4.67391	273	14.837	125	6.79348	37	2.01087	93	5.05435
7		319	17.3653	311	16.9298	90	4.89929	81	4.40936	420	22.8634	221	12.0305	138	7.51225	257	13.9902
8		137	10.4183	297	22.5856	33	2.50951	38	2.88973	110	8.36502	358	27.2243	69	5.24715	273	20.7605
9		58	4.91942	121	10.2629	28	2.37489	19	1.61154	49	4.15606	535	45.3774	47	3.98643	322	27.3113
10		151	15.9619	155	16.3848	120	12.685	107	11.3108	194	20.5074	75	7.92812	50	5.28541	94	9.93658
11		10	1.5625	35	5.46875	8	1.25	10	1.5625	11	1.71875	25	3.90625	9	1.40625	532	83.125
12		30	4.87805	35	5.69106	23	3.73984	15	2.43902	19	3.08943	22	3.57724	5	0.813008	466	75.7724
13		39	6.84211	33	5.78947	22	3.85965	3	0.526316	35	6.14035	76	13.3333	132	23.1579	230	40.3509
14		55	13.253	72	17.3494	17	4.09639	11	2.6506	19	4.57831	105	25.3012	41	9.87952	95	22.8916
15		41	11.7143	26	7.42857	20	5.71429	15	4.28571	60	17.1429	103	29.4286	57	16.2857	28	8
16		9	4.73684	22	11.5789	2	1.05263	0	0	7	3.68421	59	31.0526	54	28.4211	37	19.4737
17		1	0.531915	0	0	1	0.531915	0	0	185	98.4043	0	0	1	0.531915	0	0
